# Supplementary material for: Cancer-Associated Fibroblast-Derived FGF7 Promotes Clear Cell Renal Cell Carcinoma Progression and Macrophage Infiltration
Source: Cells. 2024 Nov 5;13(22):1824. doi: 10.3390/cells13221824 (PMC11593278; doi:10.3390/cells13221824)
Supplement: Supplementary file 1 [file cells-13-01824-s001.zip]

Archive with 6 entries (6 files):
- Figure S1.tif
- Figure S2.tif
- Figure S3.tif
- Figure S4.tif
- supp figure legends.pdf
- Table S1.pdf
